# Supplementary material for: Canine brain imaging with a new low-field portable (0.05 T) MRI scanner: a pilot in vivo comparison to conventional 1.5 T
Source: Vet Q. 2026 Jul 14;46(1):2696026. doi: 10.1080/01652176.2026.2696026 (PMC13371494; doi:10.1080/01652176.2026.2696026)
Supplement: SupplementaryTables_ElisabethBurgers.xlsx [file TVEQ_A_2696026_SM1680.xlsx]

## Sheet: ST1 - Patient Info
Supplementary Table 1 Patient clinical history and final imaging diagnosis
ID	Scan Date	Age (y)	Sex	Breed	Wt (kg)	ASA	Clinical Signs	Imaging Diagnosis from Radiological Report
2	2024-06-18	7.35068	MN	French Bulldog	16.9	3	Recheck after finishing radiotherapy June 2023 for suspected glioma in right hippocampus/piriform region	Reduced size and cystic/necrotic changes of right hippocampal mass; CM2/SM0; suspect left zygomatic sialodenitis
3	2024-06-18	1.02192	FS	Pomeranian	1.9	2	Acute episodes of acting painful, circling, and scratching head	AOO, occipital dysplasia, CM1/SM2, ventriculomegaly and supracollicular fluid accumulation, spinal cord edema or gliosis
4	2024-06-19	8.63562	FS	French Bulldog	13.7	2	Suspect pituitary-dependent Cushings, 4mo PUPD and elevated C/K ratio	Pituitary mass with apoplexy or mineralization
5	2024-06-19	5.13973	FS	French Bulldog	12.6	3	More aggressive behavior, intermittent "warm" spots variably on head	Multifocal lesions of restricted diffusion (suspect artifactual, could indicate cytotoxic edema), C2 dural band
6	2024-06-20	6.86849	FS	Pug	7.5	3	Recurrent neuro signs (circling to right, nystagmus, head tilt to right, paresis, ataxia); possible neck pain on ROM	Likely left naso-ethmoidal meningoencephalocoele (ddx: focal rhinitis) with secondary meningitis; bilat otitis media
7	2024-06-20	4.30685	MI	French Bulldog	15.9	3	3x episodes of ataxia with horizontal nystagmus and circling	Bilat otitis interna with right-sided focal meningitis/neuritis at internal acoustic meatus; bilat ottitis media with right effusion and left diffuse enhancement (ddx: mass such as polyp)
8	2024-06-21	7.83288	FI	Pomeranian	2.4	2	3x opisthotonus-like episodes	CM2/SM2, occipital dysplasia, caudal fossa crowding, hydrocephalus, previous fracture left frontal bone defect with focal CSF ex vacuo
9	2024-06-21	10.8658	FS	Jack Russel Terrier	7.4	1	Persistent behavioral changes after resolved episode of ataxia	Unremarakble brain MRI
10	2024-06-21	3.89041	MN	Shih Tzu	8.2	2	Fly-biting, frequent yawning	CM1/SM0, left parotid lymphadenopathy
11	2024-06-21	7.36164	MI	Shih Tzu	8	2	Fly-biting	C1-C2 dural band with mild spinal cord compression; signal void along right side of tentorium likely osseus protrusion
12	2024-06-24	8.9726	MN	Bohemian Shepherd	22	3	Epilepsy sinds 6yo, 1x q 3mo., no metabolic causes, neuro exam normal; hx malignant sertoli cell tumor removed 1yr ago from intra-abdominal testicle	Unremarkable brain MRI
13	2024-06-24	2.08767	FI	Pomeranian	3.1	2	New aggressive behavior when touching, circling, en weird episodes of "zoomies"	CM1/SM1, dural band, mild ventriculomegaly
14	2024-06-24	0.854795	MI	Toy Poodle	1.2	2	Painful episodes end of May with head extension, circling, lip smacking, acting blind with increasing frquency; no abnormalities bloodwork or AUS	CM1/SM2, mild hydrocephaly, spinal cord edema/gliosis, T1w lentiform hyperintensity (very mild)
15	2024-06-25	3.28219	MI	Keeshond Mix	4.4	2	Shaking with forelimb, abnormal gait/ataxia forelimbs, suspect CLM	CM1/SM2, mild ventriculomegaly
16	2024-06-25	10.5699	MN	American Cocker Spaniel	11.8	3	Generalized epilepsy since 2019	Unremarkable brain MRI
17	2024-06-26	3.16438	MN	Pomeranian	2	3	Since young frequent headshaking with occasional whining; ddx: CM/SM?	CM2/SM0, AOO, ventriculomegaly, pachygyria, open fontanelles (x2), C2 dural band
18	2024-06-26	1.79452	FS	Shetland Sheepdog	14.3	2	Abnormal behavior (apathetic, reluctance to play, occasionally refuses to move), possible neck pain? - suspect meningitis	Possible CM1/SM0, otherwise unremarkable study
19	2024-06-26	7.5726	MN	English Cocker Spaniel	14.9	2	Recheck after finishing radiotherapy feb 2023 for intra-axial mass left frontal lobe	Stable left frontal lobe lesion (5mm)
20	2024-06-27	7.87397	MN	Chihuahua	2.4	2	Epilepsy since beginning of 2024; neuro exam WNL	CM1/SM2, C1-C2 dural band, C3-C4 disc extrusion
21	2024-06-27	11.4247	FS	Miniature Schnauzer	8.4	2	3yr prior multiple seizures in 5 days - started on medication, none since; in past month after walking 200m has stiff gait, kyphosis, and refuses to go further	Unremarkable brain MRI
22	2024-06-27	10.7205	FI	Chihuahua	3.2	2	Episodes of circling, whining, acting panicked or laying still; mild anisocoria (OD>OS), clinical and neuro exam otherwise WNL	CM2/SM2, cerebral microbleed, C2 dural band, open fontanelle

## Sheet: ST2 - HF-MRI Parameters
Supplementary Table 2 High-field acquisition parameters per patient.
ID	Coil	Sequence	TR (ms)	TE (ms)	ETL	NSA	In-plane FOV (mm)	Slice thickness (mm)	Acq Duration (sec)	Acq Time (mm:ss)
2	MULTI COIL	T1w+C	580.923	15	1	3	193 x 193	5	426.979	00:07:06.979000
		T2w	4434.04	100	15	3	195 x 195	5	230.57	00:03:50.570000
3	SENSE_SMALL_EXTR	T1w+C	450	15	1	2	99 x 99	3	302.4	00:05:02.400000
		T2w	5001.73	100	17	4	100 x 100	3	185.064	00:03:05.064000
4	MULTI COIL	T1w+C	694.248	14	1	2	138 x 138	3	275.616	00:04:35.616000
		T2w	6013.67	100	16	4	130 x 130	3	294.67	00:04:54.670000
5	MULTI COIL	T1w+C	694.248	14	1	2	138 x 138	3	275.616	00:04:35.616000
		T2w	6013.67	100	16	4	138 x 138	3	318.725	00:05:18.725000
6	SENSE_SMALL_EXTR	T1w+C	343.871	14	1	2	158 x 158	3	368.629	00:06:08.629000
		T2w	6006.5	100	16	3	158 x 158	3	312.338	00:05:12.338000
7	MULTI COIL	T1w+C	601.671	14	1	2	176 x 176	3.5	354.384	00:05:54.384000
		T2w	5367.72	100	16	4	176 x 176	3.5	348.902	00:05:48.902000
8	SENSE_SMALL_EXTR	T1w+C	625.895	15	1	2	99 x 99	3	179.632	00:02:59.632000
		T2w	5006.73	100	17	4	100 x 100	3	185.249	00:03:05.249000
9	SENSE_SMALL_EXTR	T1w+C	694.14	14	1	2	133 x 133	3	267.244	00:04:27.244000
		T2w	6014.17	100	16	4	134 x 134	3	294.694	00:04:54.694000
10	SENSE_SMALL_EXTR	T1w+C	485.898	14	1	2	120 x 120	3.5	285.708	00:04:45.708000
		T2w	5006.76	100	16	4	144 x 144	3	265.358	00:04:25.358000
11	SENSE_SMALL_EXTR	T1w+C	694.14	14	1	2	120 x 120	3	335.27	00:05:35.270000
		T2w	6014.11	100	16	3	144 x 144	3	240.564	00:04:00.564000
12	MULTI COIL	T1w+C	528.024	15	1	3	194 x 194	5	365.921	00:06:05.921000
		T2w	4030.84	100	15	2	194 x 194	5	133.018	00:02:13.018000
13	SENSE_SMALL_EXTR	T1w+C	582.94	15	1	2	112 x 112	3	188.289	00:03:08.289000
		T2w	4608.48	100	17	4	112 x 112	3	188.948	00:03:08.948000
14	SENSE_SMALL_EXTR	T1w+C	633.83	15	1	2	99 x 99	3	181.909	00:03:01.909000
		T2w	5009.23	100	17	4	100 x100	3	185.342	00:03:05.342000
15	SENSE_SMALL_EXTR	T1w+C	450	15	1	2	99 x 99	3	259.2	00:04:19.200000
		T2w	5006.73	100	17	4	100 x 100	3	185.249	00:03:05.249000
16	SENSE_SMALL_EXTR	T1w+C	694.248	14	1	2	138 x 138	3	318.66	00:05:18.660000
		T2w	6013.86	100	16	4	130 x 130	3	318.735	00:05:18.735000
17	SENSE_SMALL_EXTR	T1w+C	694.14	14	1	2	119 x 119	3	239.478	00:03:59.478000
		T2w	6013.96	100	16	4	120 x 120	3	270.628	00:04:30.628000
18	MULTI COIL	T1w+C	478.874	14	1	2	130 x 130	3	329.465	00:05:29.465000
		T2w	8472.26	100	16	4	130 x 130	3	381.252	00:06:21.252000
19	MULTI COIL	T1w+C	342.052	14	1	2	138 x 138	3	318.793	00:05:18.793000
		T2w	7029.28	100	16	4	130 x 130	3	372.552	00:06:12.552000
20	SENSE_SMALL_EXTR	T1w+C	763.554	14	1	2	119 x 119	3	262.663	00:04:22.663000
		T2w	6612.06	100	16	4	120 x 120	3	297.543	00:04:57.543000
21	MULTI COIL	T1w+C	387.598	14	1	2	119 x 119	3	409.304	00:06:49.304000
		T2w	6611.9	100	16	3	120 x 120	3	343.819	00:05:43.819000
22	SENSE_SMALL_EXTR	T1w+C	694.14	14	1	2	119 x 119	3	239.478	00:03:59.478000
		T2w	6010.96	100	16	4	120 x 120	3	270.493	00:04:30.493000

## Sheet: ST3 - LF-MRI Parameters
Supplementary Table 3 Low-field acquisition parameters per patient.
ID	Seq. Protocol	Exp #	Pre-noise (μV)	Post-noise (μV)	TR (ms)	TEeff (ms)	ETL	NSA	In-plane FOV (mm)	Slice thickness (mm)	Acq Duration (sec)	Acq Time (mm:ss)
2	TSE_340_T1w	1	5.312	4.801	500	14	8	2	160 x 160	5	160	00:02:40
	-	-	-	-	-	-	-	-	-	-	-	-
3	TSE_340_T1w	2	2.375	2.181	400	14	8	2	120 x 120	3	144	00:02:24
	TSE_340_T2w	1	2.375	2.18	2000	84	14	2	120 x 120	3	322.971	00:05:22.971000
4	TSE_T1w	1	3.866	3.822	400	14	8	2	150 x 150	3	250	00:04:10
	TSE-T2w	1	3.822	4.093	1000	70	10	2	150 x 150	3	500	00:08:20
5	TSE_T1w	1	3.637	3.672	400	14	8	2	150 x 150	3	250	00:04:10
	TSE-T2w	1	3.672	3.682	1000	70	10	2	150 x 150	3	500	00:08:20
6	TSE_T1w	1	4.873	4.856	400	14	8	1	130 x 130	3	184.9	00:03:04.900000
	-	-	-	-	-	-	-	-	-	-	-	-
7	TSE_T1w	1	2.356	2.269	400	14	8	2	160 x 160	3	302.1	00:05:02.100000
	TSE-T2w	1	2.356	2.269	1000	70	10	1	150 x 150	3	604.2	00:10:04.200000
8	TSE_T1w	1	3.362	3.318	400	14	8	2	120 x 120	3	268	00:04:28
	TSE-T2w	1	3.318	3.208	1000	70	10	1	120 x 120	3	536	00:08:56
9	TSE_T1w	1	8.207	8.378	400	17	6	2	150 x 150	3	261.667	00:04:21.667000
	-	-	-	-	-	-	-	-	-	-	-	-
10	TSE_T1w	1	2.576	2.567	400	17	6	1	140 x 140	3	253.084	00:04:13.084000
	-	-	-	-	-	-	-	-	-	-	-	-
11	TSE_T1w	1	2.485	2.487	400	17	6	2	140 x 140	3	277.419	00:04:37.419000
	TSE-T2w	1	2.451	2.485	2500	150	15	2	140 x 140	5	311.383	00:05:11.383000
12	TSE_T1w	1	2.724	2.74	400	17	6	2	150 x 150	3	188.4	00:03:08.400000
	TSE-T2w	1	2.724	2.74	2500	150	15	2	150 x 150	5	471	00:07:51
13	TSE_T1w	1	2.533	2.533	400	17	6	2	110 x 110	3	191.017	00:03:11.017000
	TSE-T2w	1	2.533	2.418	2500	150	15	2	110 x 110	3	477.542	00:07:57.542000
14	TSE_T1w	1	2.224	2.214	400	17	6	3	120 x 120	3	167.467	00:02:47.467000
	TSE_T2w	1	2.214	2.245	2500	150	15	3	120 x 120	3	418.667	00:06:58.667000
15	TSE_T1w	1	2.095	2.246	400	17	6	2	100 x 100	3	161.291	00:02:41.291000
	TSE_T2w	1	2.246	2.264	2500	150	15	2	100 x 100	3	403.228	00:06:43.228000
16	TSE_T1w	1	3.838	3.757	400	17	6	2	120 x 120	3	209.333	00:03:29.333000
	TSE_T2w	1	3.838	3.757	2500	128	15	2	120 x 120	3	523.333	00:08:43.333000
17	TSE_T1w	1	2.717	2.527	400	17	6	2	100 x 100	3	161.291	00:02:41.291000
	TSE_T2w	1	2.717	2.527	2500	128	15	2	100 x 100	3	438.292	00:07:18.292000
18	TSE_T1w	1	2.306	2.261	400	17	6	1	120 x 140	3	305.627	00:05:05.627000
	TSE_T2w	1	2.261	2.283	2500	128	15	2	110 x 150	3	668.558	00:11:08.558000
19	TSE_T1w	1	3.37	3.527	400	17	6	1	120 x 140	3	280.507	00:04:40.507000
	TSE_T2w	1	3.527	3.595	2500	128	15	1	120 x 120	3	701.267	00:11:41.267000
20	TSE_T1w	1	2.727	2.776	400	17	6	3	80 x 120	3	121.518	00:02:01.518000
	TSE_T2w	1	2.746	2.727	2500	128	15	3	80 x 100	3	303.795	00:05:03.795000
21	TSE_T1w	1	2.354	2.337	400	17	6	1	100 x 100	3	175.317	00:02:55.317000
	TSE_T2w	1	2.354	2.337	2500	128	15	1	100 x 100	3	438.292	00:07:18.292000
22	TSE_T1w	1	2.667	2.895	400	17	6	1	80 x 150	3	189.342	00:03:09.342000
	TSE_T2w	1	2.667	2.895	2500	128	15	2	80 x 140	3	473.355	00:07:53.355000

## Sheet: ST4 - ObserverReliability T1w+C
Supplementary Table 4 Reliability results for T1w+C per system with tier of inclusion, based on interobserver coefficients.
	Tier 1: included, κ > 0.6 for both systems or 100% agreement;
	Tier 2A: conditional inclusion, κ = 0.4-0.6 for at least one system with upper CI limit of lower κ value >0.60;
	Tier 2B: conditional inclusion, κ = 0.4-0.6 for at least one system with the κ value across both systems 0.4-0.6;
	Tier 3: excluded, κ < 0.4 for either system or calculated CI includes negative values.
				Interobserver			Intraobserver (EB)			Intraobserver (SM)
Category	Variable	System	Inclusion Tier	Pa (%)	Coefficient	CI (95%)	Pa (%)	Coefficient	CI (95%)	Pa (%)	Coefficient	CI (95%)
Scan Quality	Noise	LF	1	83.3333	0.67672	(0.5,0.853)	80.9524	0.63305	(0.393,0.873)	80.9524	0.63104	(0.289,0.973)
		HF		83.3333	0.78422	(0.608,0.96)	95.2381	0.92821	(0.773,1)	90.4762	0.89526	(0.73,1)
	Patient Position	LF	1	79.7619	0.67965	(0.504,0.856)	78.5714	0.59601	(0.296,0.896)	90.4762	0.87387	(0.677,1)
		HF		100	na		100	na		100	na
	Artifacts	LF	2A	72.619	0.46199	(0.227,0.697)	88.0952	0.74254	(0.469,1)	90.4762	0.84526	(0.677,1)
		HF		85.7143	0.83529	(0.69,0.981)	90.4762	0.87387	(0.677,1)	100	na
	Distinction Regional Anatomy	LF	2A	73.8095	0.42567	(0.2,0.651)	78.5714	0.53658	(0.23,0.843)	73.8095	0.42178	(0.111,0.733)
		HF		97.619	0.97562	(0.925,1)	100	na		95.2381	0.95006	(0.841,1)
	Distinction Grey-White Matter	LF	1	92.8571	0.8765	(0.779,0.974)	85.7143	0.74775	(0.555,0.941)	80.9524	0.62667	(0.262,0.992)
		HF		85.7143	0.73055	(0.584,0.878)	90.4762	0.81552	(0.629,1)	80.9524	0.65205	(0.413,0.891)
	Distinction CSF-Parenchyma	LF	1	92.8571	0.91167	(0.804,1)	85.7143	0.81923	(0.585,1)	90.4762	0.88493	(0.704,1)
		HF		100	na		100	na		100	na
Anatomy	Lateral ventricle	LF	1	92.8571	0.91167	(0.804,1)	85.7143	0.81923	(0.585,1)	90.4762	0.88493	(0.704,1)
		HF		100	na		100	na		100	na
	Third ventricle	LF	2A	79.7619	0.58621	(0.412,0.761)	71.4286	0.42113	(0.118,0.725)	78.5714	0.58719	(0.266,0.909)
		HF		90.4762	0.88493	(0.763,1)	80.9524	0.76986	(0.507,1)	100	1	(1,1)
	Mesencephalic aqueduct	LF	1	84.5238	0.66307	(0.505,0.821)	90.4762	0.81552	(0.629,1)	88.0952	0.73271	(0.507,0.959)
		HF		97.619	0.97562	(0.925,1)	95.2381	0.95006	(0.841,1)	100	na
	Fourth ventricle	LF	3	72.619	0.39009	(0.153,0.628)	76.1905	0.48191	(0.176,0.787)	73.8095	0.45583	(0.065,0.846)
		HF		89.2857	0.86207	(0.766,0.958)	90.4762	0.85751	(0.701,1)	97.619	0.97422	(0.916,1)
	Optic canal/nerve	LF	2A	72.619	0.40694	(0.211,0.603)	73.8095	0.44045	(0.188,0.693)	80.9524	0.61111	(0.349,0.873)
		HF		89.2857	0.87465	(0.777,0.973)	90.4762	0.89526	(0.73,1)	83.3333	0.78935	(0.589,0.989)
	Falx cerebri	LF	3	83.3333	0.70008	(0.559,0.841)	76.1905	0.55587	(0.317,0.795)	71.4286	0.42986	(0.008,0.852)
		HF		61.9048	0.26477	(-0.05,0.58)	71.4286	0.5516	(0.152,0.952)	52.381	0.06667	(-0.414,0.547)
	Internal Capsule/Corona radiata (WM)	LF	1	90.4762	0.82692	(0.711,0.943)	85.7143	0.74775	(0.555,0.941)	90.4762	0.82235	(0.647,0.998)
		HF		82.1429	0.64912	(0.487,0.811)	90.4762	0.81653	(0.633,1)	83.3333	0.67538	(0.442,0.909)
	Corpus callosum	LF	2A	72.619	0.56167	(0.381,0.742)	66.6667	0.53846	(0.14,0.937)	71.4286	0.48077	(0.245,0.717)
		HF		75	0.49758	(0.3,0.695)	88.0952	0.80294	(0.626,0.98)	85.7143	0.68128	(0.447,0.916)
	Pituitary gland	LF	2A	73.8095	0.52157	(0.335,0.708)	85.7143	0.75391	(0.562,0.946)	80.9524	0.68618	(0.452,0.92)
		HF		76.1905	0.64103	(0.401,0.881)	71.4286	0.62162	(0.267,0.976)	71.4286	0.51724	(0.102,0.932)
	Caudate nuclei	LF	2A	76.1905	0.50237	(0.313,0.692)	80.9524	0.62275	(0.38,0.865)	85.7143	0.68914	(0.467,0.912)
		HF		72.619	0.4246	(0.231,0.618)	90.4762	0.82663	(0.653,1)	78.5714	0.53658	(0.289,0.784)
	Thalamus	LF	2A	76.1905	0.56656	(0.404,0.729)	85.7143	0.79271	(0.613,0.972)	80.9524	0.62486	(0.396,0.854)
		HF		80.9524	0.67201	(0.534,0.81)	80.9524	0.63948	(0.278,1)	90.4762	0.85751	(0.701,1)
	Midbrain	LF	1	85.7143	0.7042	(0.554,0.854)	78.5714	0.55302	(0.303,0.803)	88.0952	0.75741	(0.553,0.962)
		HF		97.619	0.97562	(0.925,1)	95.2381	0.95006	(0.841,1)	100	na
	Caudal brainstem	LF	3	83.3333	0.66929	(0.513,0.826)	88.0952	0.78909	(0.594,0.984)	83.3333	0.64819	(0.408,0.889)
		HF		54.7619	0.09983	(-0.217,0.416)	57.1429	0.15056	(-0.316,0.618)	71.4286	0.45923	(0.034,0.885)
	Lingula/nodulus	LF	3	76.1905	0.60199	(0.398,0.806)	88.0952	0.76109	(0.509,1)	92.8571	0.9059	(0.787,1)
		HF		59.5238	0.21236	(-0.106,0.53)	76.1905	0.58416	(0.197,0.971)	80.9524	0.61991	(0.254,0.986)
	Vermis	LF	2A	73.8095	0.41196	(0.205,0.619)	85.7143	0.69663	(0.469,0.924)	76.1905	0.48191	(0.16,0.804)
		HF		88.0952	0.86594	(0.737,0.995)	85.7143	0.81923	(0.585,1)	100	na
Pathology	Present (Yes/No)	LF	3	64.2857	0.33156	(0.019,0.644)	90.4762	0.83908	(0.596,1)	57.1429	0.15056	(-0.316,0.618)
		HF		83.3333	0.70437	(0.481,0.928)	90.4762	0.83908	(0.596,1)	66.6667	0.38365	(-0.068,0.835)

## Sheet: ST5 - ObserverReliability T2w
Supplementary Table 5 Reliability results for T2w per system with tier of inclusion, based on interobserver coefficients.
	Tier 1: included, κ > 0.6 for both systems or 100% agreement;
	Tier 2A: conditional inclusion, κ = 0.4-0.6 for at least one system with upper CI limit of lower κ value >0.60;
	Tier 2B: conditional inclusion, κ = 0.4-0.6 for at least one system with the κ value across both systems 0.4-0.6;
	Tier 3: excluded, κ < 0.4 for either system or calculated CI includes negative values.
				Interobserver			Intraobserver (EB)			Intraobserver (SM)
Category	Variable	System	Inclusion Tier	Pa (%)	Coefficient	CI (95%)	Pa (%)	Coefficient	CI (95%)	Pa (%)	Coefficient	CI (95%)
Scan Quality	Noise	LF	2A	72.9167	0.49501	(0.204,0.786)	79.1667	0.66449	(0.329,1)	75	0.48139	(-0.008,0.971)
		HF		100	na		100	na		101	na
	Patient Position	LF	1	89.5833	0.86356	(0.727,1)	95.8333	0.93809	(0.786,1)	100	1	(1,1)
		HF		100	na		100	na		100	na
	Artifacts	LF	1	87.5	0.83115	(0.678,0.984)	91.6667	0.88321	(0.678,1)	83.3333	0.76923	(0.377,1)
		HF		100	na		100	na		100	na
	Distinction Regional Anatomy	LF	2A	77.0833	0.57385	(0.351,0.796)	83.3333	0.68282	(0.357,1)	79.1667	0.63377	(0.304,0.964)
		HF		100	na		100	na		100	na
	Distinction Grey-White Matter	LF	2A	70.8333	0.41599	(0.126,0.706)	75	0.53196	(0.04,1)	75	0.48139	(0.118,0.845)
		HF		91.6667	0.90943	(0.769,1)	83.3333	0.80328	(0.464,1)	100	na
	Distinction CSF-Parenchyma	LF	1	91.6667	0.90943	(0.769,1)	100	1	(1,1)	100	na
		HF		100	na		100	na		100	na
Anatomy	Lateral ventricle	LF	1	91.6667	0.90943	(0.769,1)	100	1	(1,1)	100	na
		HF		100	na		100	na		100	na
	Third ventricle	LF	3	62.5	0.34079	(0.139,0.543)	91.6667	0.90943	(0.694,1)	79.1667	0.66759	(0.248,1)
		HF		100	na		100	na		100	na
	Mesencephalic aqueduct	LF	2A	79.1667	0.58974	(0.24,0.94)	50	0.02703	(-0.668,0.722)	91.6667	0.83448	(0.469,1)
		HF		100	na		100	na		100	na
	Fourth ventricle	LF	2A	70.8333	0.54899	(0.178,0.919)	66.6667	0.4	(-0.242,1)	91.6667	0.89333	(0.64,1)
		HF		100	na		100	na		100	na
	Optic canal/nerve	LF	2A	75	0.46945	(0.191,0.748)	54.1667	0.04922	(-0.58,0.678)	70.8333	0.42268	(-0.078,0.924)
		HF		91.6667	0.90943	(0.769,1)	100	na		83.3333	0.80328	(0.464,1)
	Falx cerebri	LF	1	79.1667	0.64981	(0.432,0.868)	66.6667	0.34021	(-0.013,0.693)	91.6667	0.89033	(0.707,1)
		HF		87.5	0.85841	(0.677,1)	100	na		75	0.68	(0.224,1)
	Internal Capsule/Corona radiata (WM)	LF	2A	75	0.52423	(0.286,0.762)	79.1667	0.63377	(0.296,0.972)	79.1667	0.58285	(0.226,0.939)
		HF		91.6667	0.90943	(0.769,1)	83.3333	0.80328	(0.464,1)	100	na
	Corpus callosum	LF	3	64.5833	0.31178	(-0.026,0.65)	54.1667	0.09278	(-0.384,0.57)	91.6667	0.85351	(0.623,1)
		HF		91.6667	0.90943	(0.769,1)	83.3333	0.80328	(0.464,1)	100	na
	Pituitary gland	LF	3	54.1667	0.12146	(-0.331,0.574)	25	-0.41176	(-1.144,0.32)	66.6667	0.35135	(-0.284,0.986)
		HF		83.3333	0.6962	(0.458,0.935)	79.1667	0.60997	(0.161,1)	79.1667	0.63377	(0.256,1)
	Caudate nuclei	LF	2A	77.0833	0.60271	(0.381,0.825)	75	0.57396	(0.017,1)	83.3333	0.68282	(0.346,1)
		HF		100	na		100	na		100	na
	Thalamus	LF	2A	70.8333	0.52643	(0.249,0.804)	75	0.62694	(0.112,1)	87.5	0.76598	(0.465,1)
		HF		100	na		100	na		100	na
	Midbrain	LF	1	91.6667	0.85295	(0.707,0.999)	100	1	(1,1)	91.6667	0.8489	(0.612,1)
		HF		100	na		100	na		100	na
	Caudal brainstem	LF	1	91.6667	0.84119	(0.684,0.998)	83.3333	0.6962	(0.377,1)	83.3333	0.6701	(0.326,1)
		HF		75	0.65385	(0.337,0.97)	66.6667	0.53846	(-0.028,1)	83.3333	0.76923	(0.377,1)
	Lingula/nodulus	LF	2A	75	0.52159	(0.28,0.763)	79.1667	0.62617	(0.276,0.977)	87.5	0.75258	(0.451,1)
		HF		91.6667	0.90943	(0.769,1)	100	na		100	1	(1,1)
	Vermis	LF	3	62.5	0.18414	(-0.142,0.51)	58.3333	0.15094	(-0.322,0.624)	75	0.51624	(0.153,0.879)
		HF		100	na		100	na		100	na
Pathology	Present (Yes/No)	LF	3	54.1667	0.08492	(-0.346,0.516)	83.3333	0.7	(0.226,1)	75	0.52941	(-0.045,1)
		HF		83.3333	0.66897	(0.348,0.99)	91.6667	0.84314	(0.491,1)	91.6667	0.83448	(0.469,1)

## Sheet: ST6 - SystemConcordance T1w+C
Supplementary Table 6 System concordance for the all features in T1w+C sequences across all scans and "diagnostic quality" scans only.
	* Excluded feature based on interobserver reliability.
		All Scans (N=21)			Diagnostic Only (N=12)
Category	Variable	Pa (%)	Coefficient	CI (95%)	Pa (%)	Coefficient	CI (95%)
Scan Quality	Noise	27.381	-0.0132	(-0.161,0.135)	41.6667	0.22087	(0.019,0.423)
	Patient Position	70.2381	0.65805	(0.529,0.787)	83.3333	0.8194	(0.692,0.947)
	Artifacts	55.9524	0.44234	(0.286,0.599)	75	0.71397	(0.554,0.874)
	Distinction Regional Anatomy	30.9524	0.06725	(-0.097,0.231)	52.0833	0.39845	(0.185,0.612)
	Distinction Grey-White Matter	51.1905	0.32271	(0.157,0.488)	64.5833	0.53866	(0.335,0.743)
	Distinction CSF-Parenchyma	89.2857	0.88077	(0.798,0.964)	89.5833	0.88442	(0.775,0.994)
Anatomy	Lateral ventricle	89.2857	0.88077	(0.798,0.964)	89.5833	0.88442	(0.775,0.994)
	Third ventricle	15.4762	-0.2151	(-0.352,-0.078)	14.5833	-0.24458	(-0.423,-0.066)
	Mesencephalic aqueduct	26.1905	-0.00837	(-0.169,0.152)	37.5	0.18999	(-0.029,0.409)
	Fourth ventricle *	47.619	0.28093	(0.111,0.451)	54.1667	0.37928	(0.157,0.602)
	Optic canal/nerve	26.1905	-0.04384	(-0.201,0.114)	45.8333	0.2844	(0.065,0.504)
	Falx cerebri *	22.619	-0.13958	(-0.291,0.012)	27.0833	-0.03258	(-0.244,0.179)
	Internal Capsule/Corona radiata (WM)	50	0.29245	(0.123,0.462)	62.5	0.50366	(0.293,0.714)
	Corpus callosum	25	-0.09543	(-0.239,0.048)	25	-0.10645	(-0.301,0.088)
	Pituitary gland	10.7143	-0.32548	(-0.43,-0.221)	14.5833	-0.23929	(-0.402,-0.077)
	Caudate nuclei	38.0952	0.09738	(-0.064,0.258)	37.5	0.1021	(-0.112,0.316)
	Thalamus	33.3333	0.03631	(-0.13,0.202)	41.6667	0.19725	(-0.042,0.437)
	Midbrain	20.2381	-0.1063	(-0.254,0.042)	35.4167	0.16369	(-0.049,0.377)
	Caudal brainstem *	28.5714	-0.0168	(-0.172,0.138)	29.1667	-0.00184	(-0.204,0.2)
	Lingula/nodulus *	14.2857	-0.28524	(-0.4,-0.171)	25	-0.11556	(-0.313,0.082)
	Vermis	32.1429	0.0716	(-0.097,0.24)	47.9167	0.3325	(0.106,0.559)
Pathology	Present (Yes/No) *	73.8095	0.52199	(0.33,0.714)	70.8333	0.4624	(0.193,0.732)

## Sheet: ST7 - SystemConcordance T2w
Supplementary Table 7 System concordance for the included features in T2w sequences across all scans and "diagnostic quality" scans only.
	* Excluded feature based on interobserver reliability.
		All Scans (N=12)			Diagnostic Only (N=7)
Category	Variable	Pa (%)	Coefficient	CI (95%)	Pa (%)	Coefficient	CI (95%)
Scan Quality	Noise	18.75	-0.11711	(-0.306,0.071)	28.5714	0.04762	(-0.236,0.331)
	Patient Position	83.3333	0.8194	(0.692,0.947)	100	na	na
	Artifacts	81.25	0.7949	(0.659,0.931)	89.2857	0.88077	(0.73,1)
	Distinction Regional Anatomy	50	0.37939	(0.166,0.593)	67.8571	0.55983	(0.232,0.888)
	Distinction Grey-White Matter	22.9167	-0.06988	(-0.27,0.131)	35.7143	0.15895	(-0.117,0.435)
	Distinction CSF-Parenchyma	95.8333	0.95656	(0.893,1)	92.8571	0.92329	(0.806,1)
Anatomy	Lateral ventricle	95.8333	0.95656	(0.893,1)	92.8571	0.92329	(0.806,1)
	Third ventricle *	37.5	0.19777	(-0.015,0.411)	35.7143	0.17207	(-0.111,0.455)
	Mesencephalic aqueduct	56.25	0.33531	(0.031,0.639)	64.2857	0.49458	(0.14,0.849)
	Fourth ventricle	77.0833	0.7125	(0.523,0.902)	75	0.68	(0.409,0.951)
	Optic canal/nerve	18.75	-0.14443	(-0.341,0.052)	21.4286	-0.09462	(-0.37,0.181)
	Falx cerebri	14.5833	-0.21238	(-0.37,-0.055)	17.8571	-0.12933	(-0.348,0.09)
	Internal Capsule/Corona radiata (WM)	18.75	-0.13661	(-0.322,0.049)	32.1429	0.09945	(-0.175,0.374)
	Corpus callosum *	31.25	0.06837	(-0.142,0.279)	39.2857	0.22063	(-0.071,0.512)
	Pituitary gland *	20.8333	-0.18499	(-0.369,-0.001)	25	-0.10891	(-0.389,0.171)
	Caudate nuclei	4.16667	-0.37506	(-0.476,-0.274)	7.14286	-0.3309	(-0.506,-0.156)
	Thalamus	68.75	0.63842	(0.46,0.817)	75	0.71829	(0.504,0.933)
	Midbrain	47.9167	0.35284	(0.141,0.564)	67.8571	0.55983	(0.232,0.888)
	Caudal brainstem	41.6667	0.21208	(0.001,0.423)	60.7143	0.48816	(0.211,0.765)
	Lingula/nodulus	22.9167	-0.06411	(-0.262,0.134)	32.1429	0.07599	(-0.214,0.365)
	Vermis *	35.4167	0.1474	(-0.078,0.372)	50	0.3748	(0.081,0.668)
Pathology	Present (Yes/No) *	85.4167	0.70947	(0.503,0.916)	78.5714	0.63793	(0.331,0.945)
